# Supplementary material for: The evolution, diversity, and host associations of rhabdoviruses
Source: Virus Evol. 2015 Nov 13;1(1):vev014. doi: 10.1093/ve/vev014 (PMC5014481; doi:10.1093/ve/vev014)
Supplement: Supplementary Data S1 [file DataS1_table_location_sample_info.xlsx]

## Sheet: Lib1
				Accessions/Viruses
				KR822811	KR822823	KR822816	KR822813	KR822824	KR822819
sample	species ID	collection loctation	collection date	DAffSV	DStuRV	DStuSV	DBusRV	Daff/ath- SV	Duni virus
1	Drosophila sturtevanti	Granada, Spain	Oct 2009		x	x
2	Drosophila sturtevanti	Granada, Spain	Oct 2009			x
3	Drosophila sturtevanti	Granada, Spain	Oct 2009			x
4	Drosophila affinis	North Carolina USA- DAffSV genome strain	Oct 2007	x
5	Drosophilidae unknown	Kilifi, Kenya	July 2010
6	Drosophilidae unknown	Kilifi, Kenya	July 2010
7	Drosophilidae unknown	Kilifi, Kenya	July 2010
8	Drosophilidae unknown	Kilifi, Kenya	July 2010
9	Drosophilidae unknown (quinaria group)	Chambon France	Aug 2012
10	Drosophilidae unknown (quinaria group)	Chambon France	Aug 2012
11	Drosophila unispina	Chambon France	Aug 2012						x
12	unknown diptera	Montpellier, France	Sept 2010
13	Atherigona orientalis 90% COI id(pepper fruit fly Muscidae)	Montpellier, France	Sept 2010
14	Drosophila affinis	Ithaca, USA	Sept 2010
15	Drosophila busckii	Ithaca, USA	Sept 2010				x
16	Drosophila affinis group species (likely affinis or athabasca)	Ithaca, USA	Sept 2010					x
17	Drosophila affinis	Ithaca, USA	Sept 2010
18	Drosophila tripunctata	Ithaca, USA	Sept 2010
19	Drosophila hydei	Ithaca, USA	Sept 2010
20	Drosophila affinis	Ithaca, USA	Sept 2010
21	Drosophila affinis	Ithaca, USA	Sept 2010
22	Drosophilidae unknown	Accra Ghana Nov 2012	Nov 2012
23	Drosophilidae unknown	Accra Ghana Nov 2012	Nov 2012
24	Drosophilidae unknown	Accra Ghana Nov 2012	Nov 2012
25	Drosophilidae unknown	Accra Ghana Nov 2012	Nov 2012
26	Drosophilidae unknown	Accra Ghana Nov 2012	Nov 2012
27	Drosophila malerkotliana/Drosophila parabipectinata	Accra Ghana Nov 2012	Nov 2012
28	Drosophilidae unknown	Accra Ghana Nov 2012	Nov 2012
29	Drosophilidae unknown	Accra Ghana Nov 2012	Nov 2012
30	Drosophilidae unknown	Accra Ghana Nov 2012	Nov 2012
31	Drosophilidae unknown	Accra Ghana Nov 2012	Nov 2012
32	Drosophilidae unknown	Accra Ghana Nov 2012	Nov 2012
33	Drosophilidae unknown	Accra Ghana Nov 2012	Nov 2012
34	Drosophilidae unknown	Accra Ghana Nov 2012	Nov 2012
35	Drosophilidae unknown	Accra Ghana Nov 2012	Nov 2012
36	Drosophilidae unknown	Accra Ghana Nov 2012	Nov 2012
37	Drosophilidae unknown	Accra Ghana Nov 2012	Nov 2012
38	Drosophilidae unknown	Accra Ghana Nov 2012	Nov 2012
39	Drosophilidae unknown	Accra Ghana Nov 2012	Nov 2012
40	Drosophilidae unknown	Accra Ghana Nov 2012	Nov 2012

## Sheet: Lib2
				Accessions/Viruses
				KR822817	KR822812
sample	species ID	collection loctation	collection date	DSubRV	DAnaSV
41	Drosophila pseudoobscura	Zion Forest, Utah, USA	2008
42	Drosophila pseudoobscura	Panguitch, Utah, USA	2008
43	Drosophilidae unknown	Accra, Ghana	Nov 2012
44	Drosophilidae unknown	Accra, Ghana	Nov 2012
45	Drosophilidae unknown	Ithaca, USA	Oct 2010
46	Drosophilidae unknown	Ithaca, USA	Oct 2010
47	Drosophilidae unknown	Ithaca, USA	Oct 2010
48	Drosophilidae unknown	Ithaca, USA	Oct 2010
49	Drosophilidae unknown	Ithaca, USA	Oct 2010
50	Drosophilidae unknown	Ithaca, USA	Oct 2010
51	Drosophilidae unknown	Kilifi, Kenya	July 2010
52	Drosophila ananassae	Kilifi, Kenya	July 2010		x
53	Drosophila funebris	Montpellier, France	Sept 2010
54	Drosophila repleta	Montpellier, France	Sept 2010
55	Drosophila parasitoid	Cambridge, UK	Aug 2012
56	Drosophila deflexa	Pethshire, Scotland	Oct 2010
57	Drosophila camerera	Pethshire, Scotland	Oct 2010
58	Zaprionus sp	Accra, Ghana	Nov 2012
59	Drosophila subsilvestris	Derbyshire, UK	Aug-Sept 2008
60	Drosophila helvetica	Derbyshire, UK	Aug-Sept 2008
61	Drosophila subsilvestris	Derbyshire, UK	Aug-Sept 2008
62	Drosophila helvetica	Falmouth, UK	Aug-Sept 2008
63	Drosophila helvetica	Bristol, UK	Aug-Sept 2008
64	Drosophila helvetica	Falmouth, UK	Aug-Sept 2008
65	Drosophila helvetica	Derbyshire, UK	Aug-Sept 2008
66	Drosophila helvetica	Derbyshire, UK	Aug-Sept 2008
67	Drosophila subobscura	Derbyshire, UK	Aug-Sept 2008
68	Drosophila subobscura	Derbyshire, UK	Aug-Sept 2008
69	Drosophila subobscura	Falmouth, UK	Aug-Sept 2008
70	Drosophila subobscura	Falmouth, UK	Aug-Sept 2008
71	Drosophila subobscura	Falmouth, UK	Aug-Sept 2008	x
72	Drosophila subobscura	Falmouth, UK	Aug-Sept 2008
73	Drosophila subobscura	Bristol, UK	Aug-Sept 2008
74	Drosophila subobscura	Essex, UK	Aug-Sept 2008
75	Drosophila subobscura	Derbyshire, UK	Aug-Sept 2008
76	Drosophila subobscura	Essex, UK	Aug-Sept 2008
77	Drosophila subobscura	Essex, UK	Aug-Sept 2008
78	Drosophila subobscura	Derbyshire, UK	Aug-Sept 2008
79	Drosophila subobscura	Essex, UK	Aug-Sept 2008
