# Supplementary material for: The evolution, diversity, and host associations of rhabdoviruses
Source: Virus Evol. 2015 Nov 13;1(1):vev014. doi: 10.1093/ve/vev014 (PMC5014481; doi:10.1093/ve/vev014)
Supplement: Supplementary Data S1 [file DataS2_Virus_Accessions_Hosts_Supp_table.xlsx]

## Sheet: Sheet1
ID	Virus	Genbank Accession	Host association	isolated from	other hosts
1	Vesicular_stomatitis_virus_Cocal	EU373657	vv	Gigantolaelaps sp. (mites - collected from Oryzomys laticeps velutinus - rodent)	Heteromys anomalus, Oryzomys sp.*, Zygodontomys brevicauda* (rodents); sentinel mice; Equus ferus (horses); Culex portesi (mosquitoes)
2	Isfahan_virus	AJ810084	vv	Phlebotomus papatasi (sandfly)	Hyalomma asiaticum (ticks), Aedes caspius (mosquitoes); Homo sapiens (humans)*; Rhombomys optimus (rodents)*
3	Spring_viremia_of_carp_virus	AJ318079	vs	Cyprinus carpio (common carp)
4	Chandipura_virus	AJ810083	vv	Homo sapiens (human)	Phlebotomus sp. (sandflies); Atelerix spiculus, A. albiventris (hedgehogs); camels*; Equus africanus asinus , Equus ferus (equids)*; Capra aegagrus hircus (goats)*; Bubalis bubalis (buffalo)*;Bos taurus (cattle)*; Ovis aries (sheep)*; Macaca mulatta (monkeys)*
5	Siniperca_chuatsi_virus	DQ399789	vs	Siniperca chuatsi (mandarin fish)
6	Wongabel_virus	EF612701	vv	Culicoides austropalpalis (midges)	Sea birds (species not specified)*
7	Flanders_virus	AF523199	vv	Culiseta melanura (mosquitoes)	Culex pipiens, Culex tarsalis, Culex salinarius (mosquitoes); Seiurus aurocapillus, Sturnus vulgaris (birds)
8	Bovine_ephmeral_fever_virus	AF234533	vv	Bos taurus (cattle)	Anopheles bancroftii (mosquitoes); Culicoides, brevitarsis and Culicoides coarctacus (midges); Bos indicus and Bos javanicus (cattle); Bubalus bubalis (buffalo); many wild African ruminant species*
9	Mokola_virus_isolate_86100CAM	EU293117	vs	Felis cattus (domestic cat)	Crocidura spp. (shrews); Canis lupus familiaris (dogs); Homo sapiens (humans); Lophuromys sikapusi (rodents)
10	Starry_flounder_rhabdovirus	AY450644	v	Platichthys stellatus (Starry flounder)
11	Vesicular_stomatitis_virus_Indiana	NC_001560	vv	Equis ferus caballus (horse)	Lutzomyia trapidoi, Lutzomyia sp. (sandflies), Aedes sp. (mosquitoes); Homo sapiens (humans); Bos taurus (cattle); Sus scrofa (swine)
12	Vesicular_stomatitis_virus_New_Jersey_Hazelhurst	M20166	vv	Sandflies	Horses; cattle; pigs; humans; Culex nigripalpis, Mansonia indubitans (mosquitoes); Musca domestica, Musca autumnalis, Chloropidae, Anthomyidae, Simuliidae (flies); Culicoides varripennis, Culicoides stellifer, Culicoides selfia (sandflies)
13	Vesicular_stomatitis_virus_New_Jersey	M29788	vv	Sandflies	Horses; cattle; pigs; humans; Culex nigripalpis, Mansonia indubitans (mosquitoes); Musca domestica, Musca autumnalis, Chloropidae, Anthomyidae, Simuliidae (flies); Culicoides varripennis, Culicoides stellifer, Culicoides selfia (sandflies)
14	Adelaide_River_virus	JN935380.1	v	Bos taurus (cattle)
15	Drosophila_melanogaster_sigma_virus_HAP23_isolate	GQ375258.1	a	Drosophila melanogaster
16	Drosophila_melanogaster_sigma_virus_AP30_isolate	NC_013135.1	a	Drosophila melanogaster
17	Drosophila_obscura_sigma_virus	NC_022580.1	a	Drosophila obscura
21	Muscina_stabulans_sigma_virus	JF311402	a	Muscina stabulans (false stable fly)
22	Taro_vein_chlorosis_virus	NC_006942.1	p	Colocasia esculenta(Taro)
23	Maize_fine_streak_virus	NC_005974.1	p	Maize (Zea mays)	black-faced leafhopper, Graminella nigrifrons (Hemiptera)
24	Orchid_fleck_virus	NC_009609.1	p	Cymbidium (flowering plant)
25	Lettuce_yellow_mottle_virus	NC_011532	p	Lactuca sativa (Lettuce)	aphid
26	Infectious_haematopoietic_necrosis_virus	X89213	v	Salmonid fish
27	Hirame_rhabdovirus	NC_005093	v	Paralichthys olivaceus (olive flounder)	other marine fish
28	Viral_hemorrhagic_septicemia_virus	NC_000855	v	Oncorhynchus mykiss (rainbow trout)	other fin fish
29	Snakehead_rhabdovirus	NC_000903	v	Ophicephalusstruatus (snakehead fish)	other asiatic fish
30	Lettuce_necrotic_yellows_virus	NC_007642	p	Lactuca sativa (Lettuce)	other dicot plants, Hyperomyzus lactucae (aphid)
31	Northern_cereal_mosaic_virus	NC_002251	p	Various cereal crop species	Laodelphax striatellus, Unkanodes albifascia, Unkanodes sapporonus and Muellerianella fairmairei (Delphacideae, Hemipterans, planthoppers)
32	Sonchus_yellow_net	NC_001615	p	Sonchus oleraceus (flowering plant)	Aphis coreopsidis (aphid)
33	Rice_yellow_stunt_virus	NC_003746	p	Oryza sativa (rice)	Nephotettix species (Cicadellidae, Hemiptea, leafhopper)
34	Maize_Iranian_mosaic_virus	DQ186554	p	Maize (Zea mays)	Various cereal crop species, Unkanodes tanasijevici and Laodelpha striatellus (Hemipterans, planthoppers)
35	Maize_mosaic_virus	NC_005975	p	Maize (Zea mays)	Peregrinus maidis (Hemiptera, planthopper)
36	West_Caucasian_bat_virus	EF614258	vs	Miniopterus schreibersii (common long- fingered bat)
37	Irkut_virus	EF614260	vs	Murina leucogaster (greater tube-nosed bat)
38	Mokola_virus_86101RCA	EU293118	vs	Felis cattus (domestic cat)	Crocidura spp. (shrews); Canis lupus familiaris (dogs); Homo sapiens (humans); Lophuromys sikapusi (rodents)
39	Duvenhage_virus_86132SA	EU293119	vs	Homo sapiens (human)	Miniopterus schreibersi, Nycteris thebaica (bats)
40	European_bat_lyssavirus_2_9018HOL	EU293114	vs	Homo sapiens (human)	Myotis daubentonii. M. dasycneme (bats)
41	European_bat_lyssavirus_1_8918FRA	EU293112	vs	Eptesicus serotinus (serotine bat)	Eptesicus isabellinus, Myotis myotis, M. natterei* (bats); Ovis aries (sheep); Felis cattus (cats); Martes foina (Marten); Homo sapiens (humans)
42	Aravan_virus	EF614259	vs	Myotis blythi (lesser mouse-eared bat )
43	Australian_bat_lyssavirus_a	AF418014	vs	Saccolaimus flaviventris (yellow bellied sheath tail bat)	Pteropus alecto, P. poliocephalus, P. scapulatus, P. conspicillatus (bats); Homo sapiens (humans)
44	Australian_bat_lyssavirus_b	AF081020	vs	Saccolaimus flaviventris (yellow bellied sheath tail bat)	Pteropus alecto, P. poliocephalus, P. scapulatus, P. conspicillatus (bats); Homo sapiens (humans)
45	Lagos_bat_virus_i8619NGA	EU293110	vs	Eidolon helvum (fruit bat)	Rousettus aegyptiacus, Eidolon helvum, Epomophorus wahlbergi, Micropterus pusillus, Nycteris cambiensis (bats); Canis lupus familiaris (dogs); Felis cattus (cats); Atilax paludinosus (mongoose)
46	European_bat_lyssavirus_RV9_1	EF157976	vs	Eptesicus serotinus (serotine bat)
47	Khujand_lyssavirus	EF614261	vs	Myotis mystacinus (whiskered bat)
48	Lagos_bat_virus_KE131	EU259198	vs	Eidolon helvum (fruit bat)
49	Human_parainfluenza_virus_1	AF117818	vs	Homo sapiens (humans)
50	Carajas_oncolytic_virus	FW339542	ba	Lutzomyia spp. (sandflies)
51	Maraba_virus	HQ660076	ba	Lutzomyia spp. (sandflies)
52	Vesicular_stomatitis_virus_Alagoas_Indiana_3	NC_025353.1	v	Equus caballis/Equus asinus (mule)	Homo sapiens (humans)*, Equus ferus (horses)*, monkeys*, bats*, Didelphus marsupialis (possums)*, Coendou sp. (porcupines)*, Canis lupus familiaris (dogs)*
53	Pike_fry_rhabdovirus	NC_025356	vs	Esox lucius (northern pike)
54	Oak_Vale_virus	JF705877	vv	Pool of Anopheles annulipes and Culex edwardsi (mosquitoes)	Sus scrofa (swine)*
55	Durham_virus	FJ952155	v	Fulica americana (bird)
56	Coastal_Plains_virus	GQ294473	v	Bos taurus (cattle)	Bubalis bubalis (buffalo)*
57	Tibrogargan_virus	NC_020804	vv	Culicoides brevitarsis (midges)	Bos taurus (cattle)*; Bubalis bubalis (buffalo)*
58	Ngaingan_virus	FJ715959	vv	Culicoides spp (midges)	Bos taurus (cattle)*; macropods*
59	Soybean_cyst_nematode_virus	HM849039	o	Heterodera glycines (soybean cyst nematode)
60	Tupaia_virus	AY840978.1	v	Tupaia belangeri (tree shrew)
61	Eel_Virus_European_X	NC_022581	v	Anguilla anguilla (European eel)
62	Moussa_virus	FJ985749	ba	Culex decens (mosquitoes)
63	Nishimuro_virus	AB609604	v	Sus scrofa (wild boar )
64	Scophthalmus_maximus_rhabdovirus	NC_025387	v	Scophthalmus maximus (cultured turbot)
66	Culex_tritaeniorhynchus_rhabdovirus	AB604791	ba	Culex tritaeniorhynchus (mosquitoe)
67	Rabies_virus	NC_001542	vs	Homo sapiens (humans)	Raccoons; skunks; foxes; coyotes; bats; domesticated dogs and cats; humans, etc.
68	Spodoptera_frugiperda_rhabdovirus	KF947078	a	Spodoptera frugiperda (moth)
69	Drosophila_montana_sigma_virus	KR822815	a	Drosophila montana
70	Almpiwar_virus	NC_025391	v	Ablepharus boutonii virgatus (Cryptoblepharus virgatus) skink
71	Jurona_virus	NC_025392	ba	Haemagogus sp. (mosquitoes)
72	Arboretum_virus	NC_025393	ba	Psorophora albigenu (mosquitoes)
73	Perinet_virus	NC_025394	ba	Culex antennatus (mosquitoes)	Culex quinquefasciatus, Mansonia uniformis, Anopheles coustani, Anopheles fusicolor (mosquitoes); Phlebotomus berentiensis (sandflies)
74	Puerto_Almendras_virus	NC_025395	ba	Ochlerotatus fulvus (mosquitoes)
75	Kimberley_virus	NC_025396	vv	Bos taurus (cattle)	Culicoides brevitarsis (midges); Mansonia uniformis, Culex annulirostris (mosquitoes);
76	Malakal_virus	NC_025400	ba	mosquitoes (Mansonia uniformis)
77	Sunguru_virus	NC_025401	v	Gallus gallus domesticus (chicken)
78	Niakha_virus	NC_025405	ba	Phlebotomus duboscqi and Sergentomyia spp. (sandflies)
79	Dolphin_rhabdovirus	NC_025406	v	Lagenorhynchus albirostris (white-beaked dolphin)	Tursiops truncatus (bottle nose Dolphin)*, Stenella coeruleoalba (striped Dolphin)*, Lagenorhynchus albirostris (white-beaked Dolphin)*, Phocoena phocoena (harbour porpoise)*
80	Long_Island_tick_rhabdovirus	NC_025340	ba	Amblyomma americanum (tick)
81	Fikirini_bat_rhabdovirus	NC_025341	v	Hipposideros vittatus (striped leaf-nosed bat)
82	Curionopolis_virus	KM204994	vv	Culicoides sp. (midges)	Cebus apella (monkeys)*; Nasua nasua (coatis)*
83	Berrimah_virus	NC_025358	v	Bos taurus (cattle)
84	Malpais_Spring_virus	NC_025364	ba	Aedes campestris (mosquitoes)	Psorophora signipennis (mosquitoes)
85	Tench_rhabdovirus	NC_025371	v	Tinca tinca (tench)
86	Grass_carp_rhabdovirus	NC_025376	v	Ctenopharyngodon idella (grass carp)
87	Yug_Bogdanovac_virus	NC_025378	ba	pool of Phlebotomus perfiliewi (sandflies)
88	Bokeloh_bat_lyssavirus	NC_025251	vs	Myotis nattereri (bat)
89	Farmington_virus	NC_025253	v	uknown wild bird
90	Koolpinyah_virus	KM085029	v	Bos taurus (cattle)
91	Yata_virus	KM085030	ba	Mansonia uniformis (mosquitoes)
92	Santa_barbara_virus	KM350503	a	Psychodidae fly (drain fly Nematocera)
93	Fox_fecal_rhabdovirus	KF823814	uh	Vulpes vulpes (red fox) fecal sample
94	Eggplant_mottled_dwarf_virus	KC905081	p	Solanum melongena (eggplant)	leafhoppers
95	Xiburema_virus	NC_025362	ba	Sabethes intermedius (mosquitoe)
96	Bole_Tick_Virus_2	KM817629.1	ba	Hyalomma asiaticum (tick)
97	Huangpi_Tick_Virus_3	KM817630.1	ba	Haemaphysalis doenitzi (tick)
98	Jingshan_Fly_Virus_2	KM817631.1	a	Sarcophaga sp (flesh-fly Sarcophagidae)
99	Sanxia_Water_Strider_Virus_5	KM817634.1	a	unidentified Gerridae (water strider)
100	Shayang_Fly_Virus_2	KM817635.1	a	Musca domestica (housefly), Chrysomya megacephala (latrine fly Calliphoridae)
101	Shayang_Fly_Virus_3	KM817636.1	a	Chrysomya megacephala (latrine fly Calliphoridae), Atherigona orientalis (Muscidae, pepper fruit fly)
102	Shuangao_Bedbug_Virus_2	KM817637.1	ba	Cimex hemipterus (bedbug)
103	Shuangao_Insect_Virus_6	KM817639.1	a	unidentified Diptera, Abraxas tenuisuffusa (moth)
104	Tacheng_Tick_Virus_3	KM817640.1	ba	Dermacentor marginatus (tick)
105	Tacheng_Tick_Virus_7	KM817642.1	ba	Argas miniatus (tick)
106	Taishun_Tick_Virus	KM817643.1	ba	Haemaphysalis hystricis (tick)
107	Wuhan_Ant_Virus	KM817645.1	a	Camponotus japonicus (Japanese carpenter ant)
108	Wuhan_Fly_Virus_2	KM817646.1	a	Musca domestica (housefly)
109	Wuhan_Fly_Virus_3	KM817647.1	a	Musca domestica (housefly), Sarcophaga sp (flesh fly)
110	Wuhan_House_Fly_Virus_1	KM817648.1	a	Musca domestica (housefly)
111	Wuhan_House_Fly_Virus_2	KM817649.1	a	Musca domestica (housefly)
112	Wuhan_Insect_virus_4	KM817650.1	ap	Hyalopterus pruni (aphid) OR Aphelinus sp (parasitoid wasp)
113	Wuhan_Insect_virus_5	KM817651.1	ap	Hyalopterus pruni (aphid) OR Aphelinus sp (parasitoid wasp)
114	Wuhan_Insect_virus_6	KM817652.1	ap	Hyalopterus pruni (aphid) OR Aphelinus sp (parasitoid wasp)
115	Wuhan_Insect_virus_7	KM817653.1	ap	Hyalopterus pruni (aphid) OR Aphelinus sp (parasitoid wasp)
116	Wuhan_Louse_Fly_Virus_5	KM817654.1	ba	unidentified Hippoboscidae (lousefly)
117	Wuhan_Louse_Fly_Virus_8	KM817655.1	ba	unidentified Hippoboscidae (lousefly)
118	Wuhan_Louse_Fly_Virus_9	KM817656.1	ba	unidentified Hippoboscidae (lousefly)
119	Wuhan_Louse_Fly_Virus_10	KM817657.1	ba	unidentified Hippoboscidae (lousefly)
120	Wuhan_Louse_Fly_Virus_11	KM817658.1	ba	unidentified Hippoboscidae (lousefly)
121	Wuhan_Mosquito_Virus_9	KM817659.1	ba	Culex tritaeniorhynchus, C. quinquefasciatus, Aedes sp
122	Wuhan_Tick_Virus_1	KM817660.1	ba	Rhipicephalus microplus (tick)
123	Yongjia_Tick_Virus_2	KM817662.1	ba	Haemaphysalis hystricis (tick)
124	Lotus_corniculatus_TSA	GACB01036222.1	p	Lotus corniculatus (flowering plant)
125	Ganaspis_sp_G1_TSA	GAIW01024762.1	a	Ganaspis sp Figitid larval parasitoid of Drosophila
126	Sclerotinia_homoeocarpa_TSA	JW826636.1	NA	Sclerotinia homoeocarpa (dollar spot fungus)
127	Caligus_rogercresseyi_11114047_TSA	GAZX01030328.1	ba	Caligus rogercresseyi (sea louse)
128	Caligus_rogercresseyi_11125273_TSA	GAZX01041484.1	ba	Caligus rogercresseyi (sea louse)
129	Oropsylla_silantiewi_TSA	GAWY01012238.1	ba	Oropsylla silantiewi (Himalayan marmot flea)
130	Medicago_sativa_TSA	GAFF01090372.1	p	Medicago sativa (alfalfa)
131	Musca_domestica_TSA	GBAB01012379.1	a	Musca domestica (housefly)
132	Agave_tequilana_TSA	GAHU01042870.1	p	Agave tequilana (flowering plant)
133	Meligethes_aeneus_TSA	GAPE01009923.1	a	Meligethes aeneus (pollen beetle)
134	Hydra_magnipapillata_TSA	GAOL01026175.1	NA	Hydra magnipapillata (Cnidaria)
135	Echinogammarus_veneris_TSA	GARO01006190.1	a	Echinogammarus_veneri
136	Pararge_aegeria_rhabdovirus	KR822826	a	Pararge aegeria (speckled wood butterfly)
137	Ceratitis_capitata_sigma_virus	GAMC01017508	a	Ceratitis capitata (medfly)
138	Drosophila_immigrans_sigma_virus	KR822814	a	Drosophila immigrans
139	Drosophila_tristis_sigma_virus	KR822818	a	Drosophila tristis
141	Scaptodrosophila_deflexa_sigma_virus	KR822820 (and KR822821 + KR822822)	a	Scaptodrosophila deflexa
142	Drosophila_affinis_sigma_virus	KR822811	a	Drosophila affinis
143	Drosophila_algonquin_sigma_virus	KR822824	a	Drosophila affinis
144	Drosophila_ananassae_sigma_virus	KR822812	a	Drosophila ananassae
145	Drosophila_busckii_rhabdovirus	KR822813	a	Drosophila busckii
147	Drosophila_sturtvanti_rhabdovirus	KR822823	a	Drosophila sturtevanti
148	Drosophila_sturtvanti_sigma_virus	KR822816	a	Drosophila sturtevanti
149	Drosophila_subobscura_rhabdovirus	KR822817	a	Drosophila subobscura
150	Drosophila_unispina_virus	KR822819	a	Drosophila unispina
151	Spodoptera_exigua_TSA	GARL01090000.1	a	Spodoptera exigua (moth)
152	Persimmon_virus_A	AB735628	p	Diospyros kaki (Japanese persimmon)
153	Lepeophtheirus_salmonis_rhabdovirus_127	KJ958536.1	ba	Lepeophtheirus salmonis (salmon sea louse)
154	Lepeophtheirus_salmonis_rhabdovirus_9	KJ958535.1	ba	Lepeophtheirus salmonis (salmon sea louse)
155	Taastrup_virus	AY423355.1	ap	Psammotettix alienus (leafhopper)
156	Muir_Springs_virus	KM204990	ba	Aedes spp. (mosquitoes)
157	Bahia_Grande_virus	KM205018	ba	Aedes solicitans (mosquitoes)
158	Harlingen_virus	KM205003	ba	Culex salinarius. (mosquitoes)
159	New_Minto_virus	KM205009	ba	Haemaphysalis leporispalustris (ticks) removed from Lepus americanus (hare)
160	Connecticut_virus	KM205020	vv	Ixodes dentatus (tick)	Sylvilagus floridanus (rabbit)*
161	Sawgrass_virus	KM205013	ba	Dermacentor variabilis (ticks collected from racoon)	Haemaphysalis leporispalustris (ticks)
162	Nkolbisson_virus	KM205017	vv	Eretmapodites leucopus (mosquitoes)	Eretmapodites chrysogaster, Eretmapodites sp., Culex telesilla, Aedes mutilus/argenteopunctatus, Aedes cumminsi (mosquitoes); Homo sapiens (humans)
163	Barur_virus	KM204983	vv	Rattus rattus wroughtoni (rat)	Haemaphysalis intermedia (ticks collected from goats); Rhipicephalus pulchellus (ticks collected from camels); mixed pool of mosquitoes; fleas collected from white-toothed shrew (Crocidura occidentalis)
164	Fukuoka_virus	KM205001	vv	Culicoides punctatus (midges)	Bos indicus (cattle); Culex tritaeniorhynchus (mosquitoes)
165	Kern_Canyon_virus	KM204992	v	Myotis yumanensis (vesper bat)
166	Keuraliba_virus	KM205021	v	Tatera kempi (gerbil)	Mastomys sp., Taterillus sp. (rodents)*
167	Mount_Elgon_bat_virus	KM205026	v	Rhinolophus hilderbrandtii eloquens (horseshoe bat)
168	Oita_virus	KM204998	v	Rhinolophus cornutus (little Japanese horseshoe bat)
169	Radi_virus	KM205024	ba	Phelbotomus perfiliewi (sandflies)
172	Morreton_virus	KM205007	ba	Lutzomyia spp. (sandflies)
173	Klamath_virus	KM204999	v	Microtus montanus (vole)	Clethrionomys rutilus, Microtus oeconomus (voles)
174	Chaco_virus	KM205000	v	Ameiva ameiva ameiva (lizard)	Kentropyx calcaratus (lizard)
175	Sena_Madureira_virus	KM205004	v	Ameiva ameiva ameiva (lizard)
176	Sripur_virus	KM205023	ba	Sergentomiya spp. (sandflies)
177	Kwatta_virus	KM204985	vv	Culex sp. (mosquitoes)	Human; Presbytis entellus, Macaca radiata (monkeys); Rattus rattus wroughtoni, Rattus blanfordi, (rodents); Sancus murinus (shrews); Rhinolophus rouxi, Haemaphysalis spinigera, H. turturis, (ticks)
178	Garba_virus	KM204982	v	Corythornis cristata (bird)	Nectarinia pulchella (birds)
179	La_Joya_virus	KM204986	vv	Culex dunni (mosquitoes)	Callomys callosus, Oryzomys sp., Mus sp. (rodents)
180	Ord_River_virus	KM205025	ba	Culex annulirostris (mosquitoes)
181	Parry_Creek_virus	KM204988	ba	Culex annulirostris (mosquitoes)
182	Joinjakaka_virus	KM205016	vv	Culicine spp. (mosquitoes)	Bos taurus (cattle)*
183	Marco_virus	KM205005	v	Ameiva ameiva ameiva (lizard)
184	Gray_Lodge_virus	KM205022	ba	Culex tarsalis (mosquitoes)
185	Landjia_virus	KM205010	v	Riparia paludicola (bird)
186	Manitoba_virus	KM205008	ba	Culex tarsalis (mosquitoes)
187	Mosqueiro_virus	KM205014	ba	Culex portesi (mosquitoes)	Wyeomia sp., Mansonia sp. (mosquitoes)
189	Hart_Park_virus	KM205011	vv	Culex tarsalis (mosquitoes)	Culex restuans, Culex nigripalpus, Culex pipiens, Culiseta melanura (mosquitoes); Xanthocephalus xantho, Passer domesticus, Agelaius tricolor, Carpodacus mexicanus, Seiurus aurocapillus (birds)
190	Kamese_virus	KM204989	vv	Culex annulioris (mosquitoes)	Homo sapiens (humans)*; Culex pruina, Culex tigripes (mosquitoes)
191	Mossuril_virus	KM204993	vv	Culex sitiens (mosquitoes)	Homo sapiens (humans)*; Papio cynocephalus (baboons)*; Andropadus virens, Coliuspasser macrourus (birds)
192	Aruac_virus	KM204987	vv	Trichoprosopon theobaldi (mosquitoes)	Wyeomyia sp., Psorophora ferox, Phoniomyia sp., Culex sp., Sabethes chloropterus (mosquitoes); birds*
193	Inhangapi_virus	KM204991	vv	Lutzomyia flaviscutellata (sandflies)	Proechimys guyannensis*, Oryzomys capito goeldii, Coendou sp. (rodents)*
194	Itacaiunas_virus	KM204984	ba	Culicoides sp (midges)
195	Iriri_virus	KM204995	ba	Lutzomyia spp. (sandflies)
197	Rochambeau_virus	KM205012	ba	Coquillettidia albicosta (mosquitoes)
198	Sweetwater_Branch_virus	KM204997	vv	Culicoides insignis (midges)	Bos taurus (cattle)*
199	Bivens_Arm_virus	KM205019	vv	Culicoides insignis (midges)	Bos taurus (cattle)*
202	Lyssavirus_Ozernoe	FJ905105	vs	Homo sapiens (human)
203	Shimoni_bat_virus	GU170201	vs	Hipposideros commersoni (Commerson's leaf-nosed bat)
204	Ikoma_lyssavirus	JX193798	vs	Civettictis civetta (African civet)
205	Bas_Congo_virus	JX297815	v	Homo sapiens (human)
206	Bombyx_mori_EVE_TSA	GBJR01003404.1	a	Bombyz mori (silkworm)
207	North_Creek_Virus	KF360973.1	ba	Culex sitiens (mosquitoe)
208	Beaumont_virus	KF310911.1	ba	Anopheles annulipes (mosquitoe)
209	Humulus_lupulus_TSA	dbj|LA356888.1	p	Humulus lupulus (hops)
210	Conwentzia_psociformis_TSA	GAYH01091085.1	NA	Conwentzia psociformis (lacewing)
211	Trialeurodes_vaporariorum_TSA	GAWX01022059.1	a	Trialeurodes vaporariorum (greenhouse whitefly)
212	Frankliniella_occidentalis_TSA	GAXD01021508.1	a	Frankliniella occidentalis (Western flower thrip)
213	Triodia_sylvina_TSA	GAVB01022634.1	a	Triodia sylvina (Orange swift moth)
214	Bemisia_tabaci_TSA	GARQ01013962.1	a	Bemisia tabaci (silverlead whitefly)
215	Kerria_lacca_TSA	GBDY01035336.1	ap	Kerria lacca (scale insect)
216	Stylops_melittae_TSA	GAZM01009928.1	a	Stylops melittae (Strepsiptera, that parasitize various species of sand bees)
217	Corydalus_cornutus_TSA	GATG01003324.1	a	Corydalus cornutus (Eastern Dobsonfly)
218	Planococcus_citri_TSA	GAXF01123343.1	ap	Planococcus citri (citrus mealybug)
219	Cordulegaster_boltonii_TSA	GAYO01003118.1	a	Cordulegaster boltonii (Golden ringed dragon fly)
220	Lolium_perenne_TSA	GAYX01123773.1	NA	Lolium perenne (rye grass)
seq1	Lishi_Spider_Virus_2	KM817632.1	a	unidentified Araneae (spider)
Seq10	Lishi_Spider_Virus_1	KM817597.1	a	Parasteatoda tepidariorum (spider)
Seq11	Tacheng_Tick_Virus_4	KM817599.1	ba	Argas miniatus (tick)
Seq12	Wenzhou_Crab_Virus_3	KM817603.1	a	Charybdis japonica (crustacean)
Seq13	Wuhan_Louse_Fly_Virus_6	KM817606.1	a	unidentified Hippoboscidae (lousefly)
Seq14	Shuangao_Lacewing_Virus	KM817613.1	a	unidentified Chrysopidae (lacewing)
Seq2	Sanxia_Water_Strider_Virus_4	KM817633.1	a	unidentified Gerridae (water strider)
Seq4	Shuangao_Fly_Virus_2	KM817638.1	a	Psychoda alternata (diptera)
Seq5	Tacheng_Tick_Virus_6	KM817641.1	ba	Argas miniatus (tick)
Seq6	Wenzhou_Crab_Virus_1	KM817644.1	a	Capitulum mitella, Charybdis japonica, Charybdis lucifera (crustacean)
Seq7	Xincheng_Mosquito_Virus	KM817661.1	ba	Anopheles sinensis (mosquitoe)
Seq8	Bole_Tick_Virus_3	KM817593.1	ba	Hyalomma asiaticum (tick)
Seq9	Changping_Tick_Virus_3	KM817595.1	ba	Dermacentor sp (tick)
	Host range data compiled from:
	1. Dietzgen RG, Kuzmin IV (2012) Rhabdoviruses: Molecular Taxonomy, Evolution, Genomics, Ecology, Host-Vector Interactions, Cytopathology and Control. Norfolk, UK: Caister Academic Press.
	2. Li CX, Shi M, Tian JH, Lin XD, Kang YJ, Chen LJ, Qin XC, Xu J, Holmes EC, Zhang YZ (2015) Unprecedented genomic diversity of RNA viruses in arthropods reveals the ancestry of negative-sense RNA viruses. Elife 4.
	3. Walker PJ, Firth C, Widen SG, Blasdell KR, Guzman H, Wood TG, Paradkar PN, Holmes EC, Tesh RB, Vasilakis N (2015) Evolution of genome size and complexity in the rhabdoviridae. PLoS Pathog 11: e1004664.
	*Detection based on sero-neutralisation or complement fixation data (see ref [3])
	Host associations for state reconstructions
	vs= vertebrate-specific
	vv= arthropod-vectored + vertebrate
	a= arthropod specific
	ba = biting-arthropod (ambiguous state)
	v = vertebrate (ambiguous state)
	ap=plant-sap-feeding-arthropod (ambiguous state)
	o= other
	uh= uncertain-host (ambigous across all potential states)
	NA= excluded
